# Supplementary material for: Nogo-A Modulates the Synaptic Excitation of Hippocampal Neurons in a Ca2+-Dependent Manner
Source: Cells. 2021 Sep 3;10(9):2299. doi: 10.3390/cells10092299 (PMC8467072; doi:10.3390/cells10092299)
Supplement: Supplementary file 1 [file cells-10-02299-s001.zip]

Archive with 1 entries (1 files):
- cells-1363289-supplementary.pdf
